# Supplementary material for: Combinatorial Action of miRNAs Regulates Transcriptional and Post-Transcriptional Gene Silencing following in vivo PNS Injury
Source: PLoS One. 2012 Jul 6;7(7):e39674. doi: 10.1371/journal.pone.0039674 (PMC3391190; doi:10.1371/journal.pone.0039674)
Supplement: Table S1 — Accessibility analysis for miRNA binding sites in various gene targets using STarMir. (XLSX) [file pone.0039674.s004.xlsx]

## Sheet: Sheet1
			Table S1: STarMir analysis of accessibilty of
			miRNA binding sites in targets (ΣDG total, kcal mol-1).
			A value less than -10 kcal mol-1 means efficient interaction.
Gene	miR-15a	miR-23b	miR-24	miR-34a	miR-98	miR-130a	miR-138	miR-140	338-5p	Gene	miR-30a	miR-30b	miR-30c	miR-30d	miR-27b	miR-204	miR-100	miR-338-3p
Egr2	-12.2	-16.4	-4.7	-20.4	-13.95	-8.4	-19.8	-13.8	-12.5	Egr2	-14.68	-	-2.9	-8	-13.29	-5.97	-7.5	-14
	-6.98	-15.2		-17	-13.8		-17.3	-13.3			-13				-10.65			-13.6
		-11.8			-13.8		-14.9	-13.2										-9.2
		-10.6			-11.2		-14.8	-11.2		Sox-2	-3.2	-5.6	-10.6	-5.3	-8.6	-7.8	-3	-
							-12.8	-10.9
										Nanog	-6.6	7	11.1	-1.8	-5.3	-9.9	-7.2	-8
Sox-2	-9.5	-3.3	-14.7	-13.4	-3.6	-4.8	-11.2	-11.5	-10.5
			-6.2	```				-9.6	-9.8	C-Jun	-9.5	1.5	-8.9	-8	-7.9	-0.8	-7.2	-3.1
Nanog	-14.8	-4.6	-15.1	-12.5	-15	-14.8	-15.8	-11.98	-10.5	P75NTR	-3.5	5.1	-3.63	-7.8	-11	-11.1	-11.7	-12.6
	-8.7		-15	-11.9	-11	-12.8	-8.8	-9.8
			-8.5	-11.2	-10.5	-12.6	-7.4			QKI-6	-8.8	-	-0.9	-11.8	-16.6	0.08	-13	-17.1
				-10.98	-7.8	-10.5									-6.7		-3.1	-11.9
C-Jun	-8.99	3.5	-17.4	-17.3	-12.4	-10.1	-9.98	-10	-11.9	ID-2	-1.8	-	-	-3.4	-7.4	-5.2	11.04	-7.2
			-9.5	-13.2			-9.42
				-11.6
P75NTR	-16.9	-14.96	-11.1	-16.2	-9.5	-23.4	-17.9	-17.4	-12.6
	-9.7	-13.5	-9	-12		-15.5	-15.57	-13.6
				-10.3		-11.2	-13.6	-10.9
							-10.4	-10.5
QKI-6	-13	-7.7	-14.4	-19.1	-13.7	-16.1	-17.94	-14.5	-12.3
	-8.8		-13.6	-13.7	-11.8	-15.7	-13.94	-13.3	-11.1
	-8.4		-10.5	-11.4	-10.5	-13.2	-13.57	-11.9	-6.7
			-10.1	-10.2		-13.1	-13.23	-11.2
			-10	-9.6		-12.6	-12.93	-10.5
							-10.85
ID-2	-9.8	-10.6	-18.5	-14.3	-14.2	-13	-17.5	2.9	-18.7
				-11.4		-9.2	-16		-12.4
				-11.1			-14.3		-8.8
				-8.5			-14.3
							-13.3
Gene	146b	468	690	miR-709	711
Egr2	-14	-11.8	-7.4	-19.8	-20
	-9.1	-8.6		-16.5	-14.8
				-13.8	-13
				-13.48	-11.95
				-12.84	-11.5
				-12.82
Sox-2	5.8	-11.4	-6.5	-9.95	-12.7
		-10.7			-11.5
		-9.3
Nanog	-9	-12.6	-20.1	-16.04	-15.4
		-7.8	-4.8	-15.5	-12.9
				-13.24	-12.8
				-12.4	-9.8
				-11.3
C-Jun	-4.9	-8.3	-15	-14.35	-15.4
				-13.94	-13.4
				-11.12	-9.5
				-11.2
P75NTR	6.7	-19	-13.64	-17.3	-13.4
		-17	-13.64	-13.6	-11.7
		-15.3	-9.4	-10.3	-11.4
		-10			-10.6
QKI-6	-11.2	-18.3	-8	-18.09	-15.3
	-10.4	-14.3		-16.56	-13.8
		-13.1		-13.5	-13.7
		-12.2		-12.69	-11.6
		-10.4		-11.73	-10.7
				-9.96
ID-2	-12	-16.1	-8.4	-23.6	-11.2
