# Supplementary material for: Combinatorial Action of miRNAs Regulates Transcriptional and Post-Transcriptional Gene Silencing following in vivo PNS Injury
Source: PLoS One. 2012 Jul 6;7(7):e39674. doi: 10.1371/journal.pone.0039674 (PMC3391190; doi:10.1371/journal.pone.0039674)
Supplement: Table S2 — Accessibility analysis for miRNA binding sites in Luciferase constructs for Egr2, Sox2 and c-Jun using STarMir. (XLSX) [file pone.0039674.s005.xlsx]

## Sheet: Sheet1
			Table S2: STarMir analysis of accessibilty of
			miRNA binding sites in Luciferase constructs (ΣDG total, kcal mol-1).
			A value less than -10 kcal mol-1 means efficient interaction.
	Gene	miR-138	miR-709
	Egr2	-15.2	-24.7
		-14.7	-19.5
		-14.5	-17.5
		-13.4	-14.3
		-12	-12.5
		-11	-10
		-10.5
	Sox2	-9.8	-13.4
	C-Jun	-5.5	-11.2
